# Supplementary material for: Contacts-based prediction of binding affinity in protein–protein complexes
Source: eLife. 2015 Jul 20;4:e07454. doi: 10.7554/eLife.07454 (PMC4523921; doi:10.7554/eLife.07454)
Supplement: Supplementary file 2. — ICs, NIS and BSA values (and their sub-classification) calculated on the cleaned dataset. Correlations of these to the binding affinity are reported in Table 2. DOI: http://dx.doi.org/10.7554/eLife.07454.013 [file elife-07454-supp2.csv]

PDB	Binding_affinity	rmsd	methods	Ics_total	Ics_charg-charg	Ics_charg-polar	Ics_charg-apolar	Ics_polar-polar	Ics_polar-apolar	Ics_apolar-apolar	hydrophil-hydrophil	hydrophil-hydrophob	hydrophob-hydrophob	NISapol	NISpol	NISchar	BSAtotal	BSAapolar	BSApoalr
1A2K.pdb	9.3	1.11	ITC	68	5	4	20	2	12	25	27	28	13	41.77	31.64	26.58	1602.7	1020.1	582.5
1ACB.pdb	13.1	1.08	spectro-scopy	73	3	2	19	4	19	26	25	36	12	38.78	42.52	18.69	1544.1	1084.3	459.8
1AK4.pdb	6.4	1.33	ITC	58	1	7	14	1	12	23	25	26	7	45.45	28.13	26.4	1065.5	755.4	310.1
1AKJ.pdb	5.3	1.14	SPR	73	8	20	7	18	18	2	53	19	1	35.1	35.31	29.57	1995.1	820	1175.2
1ATN.pdb	12.1	3.28	spectro-scopy	84	9	8	20	4	15	28	38	31	15	34.86	36.46	28.66	1774.3	1190.1	584.1
1AVZ.pdb	6.5	0.73	ITC	48	5	8	9	2	14	10	35	13	0	42.53	30.59	26.86	1259.6	747.9	511.7
1B6C.pdb	8.9	1.96	SPR	69	6	11	18	1	11	22	32	29	8	35.55	31.42	33.01	1752.4	1218.5	533.9
1BJ1.pdb	11.6	0.5	SPR	80	3	8	21	7	22	19	59	21	0	35.68	41.7	22.61	1730.7	980	750.7
1BUH.pdb	9.7	0.75	SPR	58	12	4	20	0	5	17	32	20	6	41.24	28.83	29.92	1323.9	820.4	503.5
1BVK.pdb	10.5	1.24	stopped-flow	58	2	8	18	2	14	14	48	10	0	33.59	43.75	22.65	1321.1	660.5	660.5
1BVN.pdb	15.1	0.87	SPR	93	3	12	22	0	23	33	53	36	4	36.67	38.1	25.21	2221.7	1368.1	853.7
1CBW.pdb	10.7	0.74	Spectro-scopy	81	3	10	26	1	13	28	32	35	14	39.7	39.7	20.58	1457.2	950	507.3
1DE4.pdb	9.8	2.59	SPR	67	5	13	17	9	14	9	38	26	3	33.76	35.06	31.16	2065.5	1289.1	776.3
1DQJ.pdb	11.7	0.75	SPR	93	2	22	18	11	25	15	80	13	0	31.44	47.66	20.88	1783.8	849.3	934.5
1E4K.pdb	7.9	2.59	SPR	65	3	8	26	2	5	21	40	22	3	35.96	38.87	25.15	1634.8	1090.8	544.1
1E6E.pdb	8.3	1.33	SPR	78	18	16	17	5	11	11	43	28	7	42.65	26.26	31.08	2312.2	1297.9	1014.3
1E6J.pdb	10.3	1.05	SPR	61	0	7	8	5	15	26	29	26	6	38.53	41.1	20.35	1245.5	839.2	406.3
1E96.pdb	7.4	0.71	ITC	50	4	7	16	4	11	8	23	21	6	37.16	28.73	34.09	1178.7	717.6	461.1
1EER.pdb	15.6	2.44	SPR	136	30	19	25	12	31	19	73	49	14	43.9	25.94	30.15	3346.6	1880.3	1466.2
1EFN.pdb	10.1	0.9	SPR	51	5	5	12	1	12	16	34	13	4	44.27	27.48	28.24	1253.6	792.4	461.1
1EMV.pdb	18.6	1.28	stopped-flow	68	4	12	11	4	24	13	42	22	4	29.09	29.69	41.21	1535.3	902.6	632.7
1EWY.pdb	7.4	0.8	spectro-scopy	58	9	10	15	3	9	12	30	21	7	37.16	29.72	33.1	1501.9	736.7	765.1
1EZU.pdb	13.8	1.21	spectro-scopy	127	7	9	33	8	28	42	61	54	12	40.42	30.58	28.98	2751.2	1725.8	1025.3
1FC2.pdb	10.4	1.69	stopped-flow	50	4	4	9	8	14	11	20	22	8	35.6	37.56	26.82	1307.1	819.4	487.8
1FFW.pdb	8.1	1.43	ITC	43	7	3	16	0	2	15	12	19	12	44.37	21.85	33.77	1170.1	762.8	407.2
1FSK.pdb	13.1	0.45	SPR	82	7	10	22	3	15	25	61	18	3	35.94	40.52	23.52	1622.7	912.6	710.1
1GCQ.pdb	6.5	0.92	SPR	56	5	7	11	0	12	21	23	25	8	41.17	33.33	25.49	1207.6	732.4	475.3
1GLA.pdb	6.8	0.98	spectro-scopy	46	5	8	13	0	11	9	16	27	3	38.96	26.29	34.74	1304.1	834.4	469.5
1GXD.pdb	11.7	1.39	SPR	105	16	6	33	0	15	35	38	47	20	40.09	30.26	29.64	2445.4	1450.7	994.6
1HE8.pdb	7.4	0.92	stopped-flow	48	8	15	6	5	8	6	34	10	4	33.66	33.16	33.16	1304.9	692.2	612.7
1I2M.pdb	15.8	2.12	stopped-flow	119	20	17	37	7	26	12	81	33	5	38.69	30.51	30.79	2779.4	1360.5	1418.8
1I4D.pdb	7.5	1.41	ITC	67	3	9	9	7	21	18	30	26	11	35.09	31.25	33.65	1657.2	1079	578.2
1J2J.pdb	8.1	0.63	SPR	43	3	4	12	1	3	20	11	18	14	30.46	31.78	37.74	1209.7	888.9	320.7
1JPS.pdb	13.6	0.51	SPR	83	13	16	18	4	20	12	58	22	3	34.82	40.81	24.35	1852.3	909	943.2
1JTG.pdb	12.8	0.49	SPR	109	11	19	34	4	16	25	72	34	3	41.03	32.06	26.89	2604.9	1600.9	1004.1
1JWH.pdb	11.1	1.27	ITC	57	2	5	20	0	10	20	21	25	11	34.29	33.21	32.49	1451.9	1065.9	386
1K5D.pdb	12.8	1.19	stopped-flow	110	16	15	24	6	21	28	61	37	12	33.61	25.88	40.5	2526.6	1589.7	936.9
1KAC.pdb	10.7	0.95	SPR	57	7	5	13	2	18	12	36	18	3	37.93	42.67	19.39	1455.7	941.5	514.2
1KKL.pdb	10	2.2	SPR	71	6	9	16	4	14	22	25	30	16	37.87	31.56	30.56	1641.2	1076	565.1
1KTZ.pdb	8.9	0.39	SPR	35	5	6	7	0	5	12	17	16	2	33.93	38.18	27.87	988.9	623.9	365
1KXQ.pdb	11.5	0.72	SPR	95	7	9	18	13	25	23	61	24	10	34.53	40.46	25	2171.6	1251.9	919.7
1LFD.pdb	7.8	1.79	stopped-flow	49	9	8	9	3	9	11	32	13	4	29.31	32.46	38.21	1186.3	619.2	567.1
1M10.pdb	11.2	2.1	SPR	86	16	24	24	2	8	12	51	30	5	36.39	34.86	28.74	2096.6	1141.8	954.8
1MLC.pdb	9.6	0.6	SPR	67	5	8	15	13	18	8	62	4	1	33	45.63	21.35	1391.5	802.6	588.9
1MQ8.pdb	7.5	1.76	SPR	57	3	11	10	6	15	12	27	24	6	37.14	31.78	31.07	1241.4	737.6	503.7
1P2C.pdb	13.6	0.46	SPR	75	5	8	17	13	22	10	68	5	2	32.74	45.08	22.16	1456.7	841.9	614.7
1PPE.pdb	15.6	0.34	spectro-scopy	88	5	10	28	0	20	25	40	40	8	34.88	47.09	18.02	1687.8	1003.9	684
1PVH.pdb	9.5	0.34	ITC	57	5	8	8	4	21	11	26	24	7	35	38	27	1402.7	852.8	549.9
1QA9.pdb	7.2	0.73	SPR	50	21	10	14	0	2	3	40	10	0	26.25	35	38.75	1352.6	583.2	769.4
1R0R.pdb	14.2	0.45	spectro-scopy	81	1	14	8	6	21	31	39	33	9	37.14	46.66	16.19	1423.2	923.1	500
1S1Q.pdb	4.3	0.98	SPR	54	1	4	11	6	16	16	18	30	6	35.67	35.67	28.65	1287.7	730.8	556.9
1US7.pdb	8.1	1.06	ITC	42	6	6	10	1	5	14	14	16	12	33.76	27.59	38.63	1106.9	644.9	462
1VFB.pdb	11.5	1.02	ITC	74	5	12	23	3	15	16	61	13	0	31.88	45.66	22.44	1399.9	754.2	645.7
1WEJ.pdb	12.5	0.31	spectro-scopy	51	10	9	18	2	4	8	42	9	0	34.46	41.26	24.27	1177.5	597.6	579.7
1XQS.pdb	7.1	1.77	SPR	91	24	18	24	7	15	3	57	33	1	35.29	29.73	34.96	2350.4	1041.3	1309.1
1XU1.pdb	11.2	1.3	SPR	70	8	12	21	3	10	16	31	30	9	39.18	31.75	29.05	1700.1	947.7	752.4
1Z0K.pdb	7	0.53	SPR	76	5	7	14	2	21	27	32	33	11	30.43	34.78	34.78	1787.2	1047.6	739.6
1ZHI.pdb	9.1	0.68	ITC	53	5	4	18	2	12	12	28	21	4	38.72	27.81	33.45	1321.5	757.3	564.2
2A9K.pdb	10.2	0.85	ITC	85	4	15	23	6	23	14	46	36	3	31.95	30.07	37.96	1750.5	1003.2	747.2
2ABZ.pdb	11.7	0.9	spectro-scopy	71	4	2	18	4	18	25	37	28	6	34.61	44.01	21.36	1447.3	928.6	518.7
2AJF.pdb	10.6	0.65	SPR	61	1	8	18	5	19	10	51	8	2	35.96	37.71	26.31	1704.4	1057.2	647.2
2AQ3.pdb	6.7	1.82	ITC	44	2	7	7	6	7	15	27	15	2	30.67	39.44	29.88	1105.3	612.8	492.5
2C0L.pdb	9.8	2.62	ITC	87	9	9	13	3	25	28	33	40	14	40.34	27.93	31.72	2013.8	1308.7	704.9
2FJU.pdb	7.2	1.04	SPR	40	3	4	6	3	6	18	14	16	10	39.27	28.96	31.75	1245.2	809.9	435.2
2GOX.pdb	12.1	0.6	SPR	64	13	6	17	3	19	6	22	37	5	29.5	29.5	40.98	1667.4	930.6	736.8
2HQS.pdb	10.2	1.14	ITC	109	10	21	37	5	17	19	70	34	5	43.61	33.51	22.87	2333.1	1437.8	895.3
2HRK.pdb	11	2.03	SPR	56	8	11	14	1	9	13	25	24	7	40.25	32.46	27.27	1594.8	1109.3	485.6
2I25.pdb	12.3	1.21	SPR	65	7	8	17	2	18	13	43	22	0	31.84	39.1	29.05	1424.6	698.3	726.2
2MTA.pdb	7.4	0.41	spectro-scopy	64	3	3	21	2	11	24	27	30	7	45.75	24.52	29.71	1461.4	1084.6	376.8
2NYZ.pdb	12.7	2.09	SPR	84	6	10	18	5	25	20	37	37	10	36.41	38.5	25.08	2156.6	1356.9	799.8
2OOB.pdb	5.7	0.85	ITC	36	3	3	13	0	2	15	8	18	10	34.78	27.17	38.04	808	599.6	208.5
2PCB.pdb	6.8	0.45	ITC	33	11	4	7	3	7	1	24	9	0	35.57	30.76	33.65	1029.7	562.5	467.4
2PCC.pdb	7.9	0.39	ITC	39	8	6	5	2	10	8	24	10	5	34.7	32.8	32.49	1140.8	620.6	520.3
2TGP.pdb	7.5	0.57	Spectro-scopy	77	4	9	28	1	14	21	38	32	7	38.64	42.99	18.35	1432.8	878.3	554.4
2VIR.pdb	12.3	0.8	SPR	59	0	5	8	9	25	12	42	14	3	38.02	43.15	18.82	1263.4	679.6	584
2VIS.pdb	7.4	0.8	SPR	59	0	5	8	7	23	16	38	16	5	38.04	43.59	18.35	1296.3	725	571.4
2WPT.pdb	10.7	1.61	stopped-flow	74	8	14	12	2	28	10	46	27	1	27.21	23.12	49.65	1581.9	872.4	709.4
3BZD.pdb	9.6	1.08	ITC	51	4	7	6	7	15	12	33	16	2	29.48	41.03	29.48	1312.3	769.4	542.9
3CPH.pdb	8.8	2.12	ITC	63	6	7	14	2	15	19	29	25	9	35.73	28.77	35.49	1685.4	981.7	703.7
3SGB.pdb	14.5	0.36	spectro-scopy	63	3	5	14	2	20	19	35	25	3	36.04	49.41	14.53	1268.7	847.3	421.5
4CPA.pdb	11.3	1.52	spectro-scopy	53	0	3	16	5	10	19	26	22	5	31.83	47.98	20.17	1178	750.1	427.9
