# Supplementary material for: Contacts-based prediction of binding affinity in protein–protein complexes
Source: eLife. 2015 Jul 20;4:e07454. doi: 10.7554/eLife.07454 (PMC4523921; doi:10.7554/eLife.07454)
Supplement: Supplementary file 4. — Predicted binding affinities based on ICs (this work) and other methods (see ‘Materials and methods’) for the set of 79 common complexes between the cleaned dataset and the data tested reported by Moal et al. (2011). Performance results are summarized in Figure 4. DOI: http://dx.doi.org/10.7554/eLife.07454.015 [file elife-07454-supp4.csv]

PDB	Binding_affinity	irsmd	ICs/NIS-based	Kastritis2014	Horton-Lewis	Moal2011	DFIRE	PMF	ZRANK	ZRANK2	ROSETTADOCK	PYDOCK_TOT	SIPPER	AP_PISA	FIREDOCK	FIREDOCK_AB	FIREDOCK_EI	CP_PIE
1WEJ.pdb	12.5	0.31	9.42	7.61	9.35	10.46	12.19	11.11	-71.7288	-222.087	-7.45	-21.133	1.239	-0.2406	-20.17	-44.37	12.38	1.095421
1PPE.pdb	15.6	0.34	14.75	9.85	11.11	14.24	18.64	14.47	-115.624	-265.109	-12.572	-19.596	9.894	-0.4823	-77.86	-83.31	-54.56	1.609799
1PVH.pdb	9.5	0.34	10.93	7.67	10.33	11.02	13.26	10.86	-75.4684	-129.813	-7.26	-28.346	2.884	-0.191	-15.81	-31.44	7.27	0.686427
3SGB.pdb	14.5	0.36	13.03	9.42	10.14	11.29	11.6	13.17	-75.5747	-130.359	-10.588	-23.037	-1.391	-0.4607	-54.26	-62.39	-35.31	0.759493
1KTZ.pdb	8.9	0.39	8.06	6.86	9.17	8.98	10.72	9.22	-81.4854	-203.468	-7.149	-30.028	2.045	-0.3458	-42.47	-68.52	-11.84	0.805229
2PCC.pdb	7.9	0.39	8.11	6.06	9.37	8.26	11.03	7.42	-76.5154	-192.51	-2.197	-32.718	0.815	-0.1889	0.65	-25.63	26.72	0.643307
2MTA.pdb	7.4	0.41	7.78	6.48	11.03	9.27	11.17	9.88	-70.7656	-181.468	-5.674	-31.758	3.491	-0.2958	-45.38	-61.86	-18.06	1.057783
1FSK.pdb	13.1	0.45	11.66	9.14	10.78	12.62	16.51	11.73	-105.784	-282.443	-10.058	-47.167	8.291	-0.4212	-76.24	-90.08	-40.96	1.948957
1R0R.pdb	14.2	0.45	11.25	9.31	10.55	13.36	13.8	14.72	-85.3958	-184.969	-12.693	-29.913	3.123	-0.4691	-70.06	-77.36	-49.22	1.138499
2PCB.pdb	6.8	0.45	7.39	5.94	9.06	7.33	7.42	7.92	-54.2005	-124.276	-1.824	-33.525	0.13	-0.2667	7.55	-16.1	36.59	0.544736
1P2C.pdb	13.6	0.46	11.38	8.92	10.37	11.22	14.75	10.98	-87.2163	-231.061	-7.867	-39.609	4.109	0.1196	-47.32	-62.87	-16.08	1.374765
1JTG.pdb	12.8	0.49	11.85	10.28	13.92	13.31	22.74	14.82	-140.358	-476.081	-12.068	-80.063	18.64	-0.5743	-67.64	-101.82	-22.96	2.328398
1BJ1.pdb	11.6	0.5	12.16	9.10	11.11	11.49	18.8	13.64	-102.108	-375.589	-13.482	-41.482	15.906	-0.2992	-72.02	-81.15	-44.62	1.923181
1JPS.pdb	13.6	0.51	12.86	9.35	11.08	12.02	17.79	12.59	-89.8485	-186.93	-11.309	-9.015	-5.537	-0.3357	-35.44	-51.57	-6.71	1.283248
1Z0K.pdb	7	0.53	11.70	7.62	11.36	11.11	17.71	12	-99.9593	-297.506	-9.457	-24.622	5.657	-0.4606	-70.15	-97.7	-22.65	1.570975
2TGP.pdb	7.5	0.57	12.35	8.92	10.44	14.54	15.67	15.55	-91.0226	-180.642	-9.098	-11.376	7.8	-0.4776	-54.17	-68.11	-22	1.558308
1MLC.pdb	9.6	0.6	10.34	8.84	10.18	10.95	15.44	11.81	-85.0408	-227.355	-4.828	-35.698	5.912	0.0614	-43.78	-61	-14.38	1.35532
2GOX.pdb	12.1	0.6	11.42	6.64	10.89	11.25	13.01	11.37	-105.753	-207.103	3.023	-15.86	-0.961	-0.2062	-49.73	-77.51	-1.78	1.241249
1J2J.pdb	8.1	0.63	7.01	5.61	10.17	9.04	12.99	8.59	-61.3197	-190.778	-7.191	-28.402	4	-0.338	-50.45	-72.42	-2.32	1.547828
2AJF.pdb	10.6	0.65	10.82	8.35	11.28	11.11	14.63	9.44	-56.5103	-225.028	-5.974	-42.323	9.733	-0.3365	-38.47	-57.26	-2.87	1.39907
1ZHI.pdb	9.1	0.68	8.69	6.30	9.97	9.13	11.02	9.96	-88.4209	-244.414	-6.977	-31.048	3.312	-0.2695	-39.01	-57.79	-5.16	1.047874
1E96.pdb	7.4	0.71	7.98	5.84	9.68	8.73	11.64	10.64	-71.8293	-110.831	-6.107	-19.114	3.266	-0.2473	-22.61	-40.03	8	1.021138
1KXQ.pdb	11.5	0.72	11.63	10.03	12.41	12.2	19.28		-98.8887	-275.683	-5.838	-50.463	16.857	-0.3202	-83.14	-92.49	-44.65	1.960528
1AVZ.pdb	6.5	0.73	8.44	6.60	9.86	10.14	12.83	9.26	-66.3507	-229.807	-6.036	-24.413	11.731	-0.2977	-35.78	-53.88	-7.5	1.019979
1QA9.pdb	7.2	0.73	9.53	6.48	9.54	7.64	12.05	9.02	-75.7102	-276.808	8.292	22.354	-3.042	-0.2736	-13.14	-56.74	28.7	0.830489
1CBW.pdb	10.7	0.74	11.32	8.31	10.66	12.7	17.8	13.83	-91.1327	-174.679	-7.925	-20.325	9.438	-0.3464	-60.38	-64.07	-43.89	1.538619
1BUH.pdb	9.7	0.75	8.38	6.60	10.14	10.11	15.1	9.32	-58.473	-149.281	-7.171	-25.74	7.928	-0.4511	-32.76	-48.46	-6.29	1.351403
1DQJ.pdb	11.7	0.75	12.69	9.88	10.83	13.45	17.61	11.57	-72.8914	-279.737	-4.662	-22.065	5.558	-0.2766	-33.4	-45.93	-3.42	1.260028
1EWY.pdb	7.4	0.8	8.24	6.80	10.15	8.55	11.56	9.25	-96.4921	-225.11	-0.73	-27.093	2.543	-0.2954	-33.6	-64.38	5.57	0.865345
2VIR.pdb	12.3	0.8	10.95	8.51	9.69	10.45	12.73	9.96	-64.8044	-195.325	-4.612	-22.909	4.055	-0.2863	-27.26	-38.95	-5.03	0.758943
2VIS.pdb	7.4	0.8	10.95	8.69	9.85	11.32	13.11	9.83	-68.1649	-205.632	-4.444	-24.663	5.049	-0.2599	-28.26	-39.4	-6.27	0.870367
2A9K.pdb	10.2	0.85	11.45	6.95	11.19	11.87	14.24	12.27	-111.389	-235.017	-7.966	-40.005	-1.919	-0.2377	-52.42	-72.43	-12.63	1.083833
2OOB.pdb	5.7	0.85	6.23	4.62	8.87	7.12	9.17	8.29	-50.5959	-112.981	-6.057	-11.397	-0.077	-0.183	-14.36	-29.53	11.64	0.587064
1BVN.pdb	15.1	0.87	13.31	9.90	12.79	11.63	21.89	12.85	-121.103	-349.018	-5.578	-53.498	16.13	-0.4593	-98.31	-108.37	-55.91	1.945306
1EFN.pdb	10.1	0.9	7.97	6.21	9.97	9.8	13.84	10.7	-89.7664	-315.922	-7.275	-34.031	17.159	-0.2826	-59.84	-78.98	-20.59	1.377866
2ABZ.pdb	11.7	0.9	12.01	8.62	10.59	11.68	14.03	11.01	-59.0665	-172.613	7.189	-20.261	7.815	-0.1864	-45.35	-58.13	-18.59	1.123945
1GCQ.pdb	6.5	0.92	9.03	6.72	9.75	10.13	14.24	9.79	-59.7056	-189.325	-8.422	-15.086	12.839	-0.1458	-45.6	-57.98	-18.22	0.920007
1HE8.pdb	7.4	0.92	7.27	6.60	9.77	8.08	9.65	9.63	-98.4831	-203.684	-0.553	-15.531	-0.258	-0.4459	-46.26	-78.38	-8.99	1.056232
1KAC.pdb	10.7	0.95	11.83	8.56	10.64	9.98	12.25	10.73	-87.6645	-203.282	-5.358	-15.314	-1.269	-0.2143	-36.38	-60.28	5.35	1.173688
1GLA.pdb	6.8	0.98	8.14	5.66	10.15	7.68	10.28	8.72	-76.8034	-228.023	-5.919	-22.428	1.831	-0.3391	-33.1	-51.84	3.52	1.276923
1S1Q.pdb	4.3	0.98	8.97	6.88	9.85	8.94	10.51	9.97	-49.5348	-107.4	-6.505	-15.63	-2.466	-0.1182	-30.51	-40.84	-6.93	0.587712
1VFB.pdb	11.5	1.02	12.48	8.74	10.06	9.03	13.24	11.37	-56.2336	-217.767	-7.441	-19.403	2.68	-0.4574	-14.46	-27.54	6.69	0.93055
2FJU.pdb	7.2	1.04	5.88	6.12	10.01	8.16	11.51	8.91	-65.2599	-249.053	-6.394	-30.967	10.403	-0.3622	-51.91	-73.45	-8.29	1.42557
1E6J.pdb	10.3	1.05	9.16	8.18	10.09	9.77	14.03	9.91	-74.0179	-180.436	-8.003	-32.507	1.089	-0.2465	-48.96	-57.95	-24.27	1.055766
1US7.pdb	8.1	1.06	6.81	5.43	9.39	7.79	9.89	9.54	-62.481	-167.29	-6.826	-12.035	2.801	-0.2208	-20.77	-39.78	10.6	1.23109
1ACB.pdb	13.1	1.08	11.83	8.89	11.14	11.65	15.61	13.19	-108.138	-253.293	-8.137	-43.58	10.305	-0.4878	-88.88	-96.94	-62.16	1.450095
3BZD.pdb	9.6	1.08	9.37	7.92	9.99	9.09	12.35	8.59	-50.8683	-160.937	-3.763	-32.988	4.542	-0.176	-0.94	-20.48	20.9	0.851366
1A2K.pdb	9.3	1.11	9.27	7.47	11.04	10.65	15.6	12.55	-99.7274	-268.407	-9.291	-31.652	8.747	-0.2445	-59.05	-71	-28.04	1.167028
1AKJ.pdb	5.3	1.14	7.32	8.65	11.03	11.43	11.27	12.5	-109.341	-231.729	-5.107	-16.39	-3.589	-0.2936	-45.19	-67.13	-4.81	1.07173
2HQS.pdb	10.2	1.14	12.16	9.56	13.12	13.02	16.99		-95.1925	-204.973	-2.959	-36.369	2.472	-0.5539	-66.81	-85.21	-24.45	2.047075
1K5D.pdb	12.8	1.19	11.57	8.61	13.79	11.82	18.29		-177.565	-386.274	-10.273	-61.34	3.376	-0.5164	-61.49	-98.93	-6.59	1.814404
1EZU.pdb	13.8	1.21	13.14	10.20	14.45	11.82	21.35	18.13	-148.935	-436.802	-17.142	-34.218	4.507	-0.6818	-75.33	-87.4	-55.43	2.245458
2I25.pdb	12.3	1.21	12.04	7.86	9.95	10.58	15.6	11.48	-90.0694	-293.704	-9.071	-22.228	3.864	-0.3932	-35.54	-70.6	6.37	1.565043
1BVK.pdb	10.5	1.24	11.31	8.30	9.71	9.94	14.33	9.97	-46.2545	-198.981	-4.731	-20.511	2.849	-0.2841	-11.32	-25.49	8.88	0.869666
1JWH.pdb	11.1	1.27	9.51	7.43	10.97	9.29	14.26	10.09	-99.2421	-239.099	0.833	-59.626	11.673	-0.3995	-56.33	-73.67	-16.2	1.225669
1EMV.pdb	18.6	1.28	10.96	6.45	10.64	11.05	16.06	11.06	-102.314	-295.389	-9.994	-58.805	-0.368	-0.4137	-60.47	-74.12	-17.42	1.480821
1XU1.pdb	11.2	1.3	9.15	7.49	10.98	10.83	16.08	11.37	-93.3919	-242.762	-11.709	-22.705	3.068	-0.3639	-58.9	-71.68	-21.99	1.379041
1AK4.pdb	6.4	1.33	7.83	5.92	9.63	7.77	10.54	10.13	-47.1683	-127.595	-8.297	-18.785	5.924	-0.225	-42.73	-47.67	-29.09	0.776228
1E6E.pdb	8.3	1.33	8.60	8.22	12.72	12.26	17.2	13.16	-148.844	-9.58394	6.324	-48.348	-1.875	-0.4809	-49.2	-48.3	4.46	1.754251
1GXD.pdb	11.7	1.39	12.58	9.29	13.31	11.54	24.42	13.89	-176.21	-481.826	11.151	-42.732	15.719	-0.478	-100.09	-123.86	-38.19	2.129541
1I4D.pdb	7.5	1.41	9.32	7.11	11.27	11.08	15.11	10.37	-77.6412	-246.023	-1.954	-34.539	13.9	-0.4236	-43.55	-58.01	-7.59	1.413423
1FFW.pdb	8.1	1.43	5.71	5.03	9.78	7.01	10.05	8.74	-86.7265	-201.036	-5.502	-25.121	2.822	-0.3681	-51.76	-75.86	1.73	1.080348
4CPA.pdb	11.3	1.52	10.10	8.49	9.76	9.63	14.46	9.4	-66.1241	-218.301	-6.237	-34.71	14.79	-0.2265	-48.13	-58.01	-25	1.165384
2WPT.pdb	10.7	1.61	11.92	5.39	10.62	10.32	13.94	11.81	-111.705	-281.718	-10.055	-48.805	-1.753	-0.3072	-52.05	-67.95	-8.75	1.167165
1FC2.pdb	10.4	1.69	8.48	7.35	10.12	9.73	13.12	8.59	-57.9283	-222.264	-5.109	-24.16	6.663	-0.2213	-41.5	-56.92	-7.34	1.184564
1MQ8.pdb	7.5	1.76	8.22	6.33	9.81	7.34	11.08	9.36	-50.9459	-125.671	-3.525	-8.418	1.797	-0.0369	-20.32	-38.05	10.09	0.764555
1XQS.pdb	7.1	1.77	11.22	8.35	12.09	12.76	18.51	14.85	-231.622	-501.153	-8.47	-45.434	2.586	-0.5035	-114.23	-157.68	-39.12	1.831496
1LFD.pdb	7.8	1.79	8.40	6.01	9.42	8.74	12.49	10.98	-85.2718	-222.219	-6.133	-8.144	1.243	-0.466	-48.52	-75.18	-8.92	1.240106
2AQ3.pdb	6.7	1.82	7.39	6.81	9.30	8.45	10.93	8.25	-46.5691	-134.507	-2.771	-15.432	0.48	-0.0997	-13.93	-30.61	16.01	0.53409
1B6C.pdb	8.9	1.96	9.41	7.53	11.77	11.14	17.94	10.97	-107.427	-266.872	-8.791	-43.685	5.474	-0.4184	-53.74	-68.88	-12.43	1.526604
2HRK.pdb	11	2.03	8.66	7.52	11.27	10.47	13.84	10.21	-76.8928	-164.002	-8.113	-28.186	4.97	-0.1546	-39.66	-61.19	4.25	1.141621
2NYZ.pdb	12.7	2.09	12.74	9.68	12.68	11.76	16.72	13.57	-107.812	-225.774	-11.066	-68.885	0.162	-0.4787	-95.05	-117.34	-47.08	1.458426
1I2M.pdb	15.8	2.12	14.58	9.41	13.51	12.62	20.47	13.74	-168.088	-532.297	-11.68	-61.381	0.71	-0.7635	-84.3	-129.33	-19.45	2.047993
3CPH.pdb	8.8	2.12	9.35	6.95	11.05	11.78	15.45	10.58	-121.318	-336.869	-8.34	-41.836	7.896	-0.3814	-50.96	-75.56	-18.46	1.54034
1KKL.pdb	10	2.2	9.21	7.03	11.24	11.7	14.85	12.12	-78.9584	-165.587	-4.757	-9.892	-0.949	-0.2052	-21.71	-37.26	-0.54	1.054589
1EER.pdb	15.6	2.44	13.60	10.51	15.65	13.3	27.97	21.53	-214.905	-586.783	-13.25	-86.668	9.758	-0.7331	-146.04	-190.72	-84.35	2.761397
1E4K.pdb	7.9	2.59	9.38	8.37	11.28	10.33	12.36	10.47	-89.7711	-204.205	3.169	-30.357	5.805	-0.2508	-56.92	-64.27	-28.09	1.200173
2C0L.pdb	9.8	2.62	11.26	7.43	12.36	10.89	14.77	13.28	-125.623	-280.559	-10.197	-28.808	-2.07	-0.3947	-67.8	-93.45	-23.03	1.201137
1ATN.pdb	12.1	3.28	10.94	7.76	11.72	11.16	14.51	12.99	-122.645	-249.103	-10.971	-32.603	6.319	-0.5172	-97.79	-118.45	-40.1	1.753238
